# Supplementary material for: Biological Effects of “Inflammageing” on Human Oral Cells: Insights into a Potential Confounder of Age-Related Diseases
Source: Int J Mol Sci. 2023 Dec 19;25(1):5. doi: 10.3390/ijms25010005 (PMC10778866; doi:10.3390/ijms25010005)
Supplement: Supplementary file 1 [file ijms-25-00005-s001.zip]

Archive with 1 entries (1 files):
- ijms-2754350-supplementary.pdf
